# Supplementary material for: Heavy metal movement through insect food chains in pristine thermal springs of Yellowstone National Park
Source: PeerJ. 2024 Feb 21;12:e16827. doi: 10.7717/peerj.16827 (PMC10893860; doi:10.7717/peerj.16827)
Supplement: Supplemental Information 1 — Concentration data points are based on individuals being pooled into single samples to provide sufficient mass for analysis, and BAF calculations are based on these concentration determinations. [file peerj-12-16827-s001.xlsx]

## Sheet: conc 1
					Concentration (ng/g)
					Species	chromium	manganese	cobalt	nickel	copper	zinc	arsenic
			Dragon Hot Springs		Cicindelidia haemorrhagica	971000	86700	16200	590000	40500	219000	3940
					Salda littoralis	77700	33400	547	39100	22900	337000	65200
					Nebria sp.	681000	244000	5240	351000	70500	3450000	23400
					Paracoenia turbida	1200000	71300	6580	552000	106000	381000	610000
					Zygogonium sp.	1650	510	33.4	1120	683	1580	17500
			Rabbit Hot Spring		Cicindelidia haemorrhagica	67500	39600	1130	32400	60600	16300000	10100
					Rhagovellia distincta	926000	118000	7460	481000	128000	741000	16900
					Ambrysus mormon	60000	45400	758	28300	37200	373000	44200
					Paracoenia turbida	625000	47100	3610	305000	56000	251000	5710
					cyanobacteria	2360	3350	276	1190	2160	9330	1040
			Dragon Hot Springs		Cicindelidia haemorrhagica	918000	82900	15600	567000	39900	201000	3940
					Salda littoralis	1430000	616000	10100	720000	422000	6200000	1200000
					Nebria sp.	72900	26100	560	37600	7540	369000	2500
					Paracoenia turbida	802000	47500	4380	368000	70700	254000	407000
					Zygogonium sp.	4130	2270	114	2730	2130	5740	40400
			Rabbit Hot Spring		Cicindelidia haemorrhagica	62600	28900	996	31100	54600	9080000	8070
					Rhagovellia distincta	5150000	656000	41500	2680000	713000	4130000	94100
					Ambrysus mormon	8890	6680	112	4180	5450	55000	6460
					Paracoenia turbida	673000	50700	3880	328000	60300	271000	6150
					cyanobacteria	7910	10000	932	4030	6770	29800	2850
						944.5	84.8	15.9	578.5	40.2	210	3.94
						753.85	324.7	5.3235	379.55	222.45	3268.5	632.6
						376.95	135.05	2.9	194.3	39.02	1909.5	12.95
						1001	59.4	5.48	460	88.35	317.5	508.5
						2.89	1.39	0.0737	1.925	1.4065	3.66	28.95
						65.05	34.25	1.063	31.75	57.6	12690	9.085
						3038	387	24.48	1580.5	420.5	2435.5	55.5
						34.445	26.04	0.435	16.24	21.325	214	25.33
						649	48.9	3.745	316.5	58.15	261	5.93
						5.135	6.675	0.604	2.61	4.465	19.565	1.945
						18.7383	1.3435	0.212132	8.13173	0.212132	6.36396	0
						478.11	205.98	3.3775	240.735	141.103	2072.88	401.212
						214.996	77.0393	1.65463	110.804	22.2597	1089.3	7.38927
						140.714	8.41457	0.777817	65.0538	12.4804	44.9013	71.7713
						0.876812	0.622254	0.0284964	0.569221	0.511592	1.47078	8.09637
						1.73241	3.78302	0.0473762	0.459619	2.12132	2552.66	0.717713
						1493.41	190.212	12.035	777.464	206.829	1198.19	27.2943
						18.0701	13.6896	0.228395	8.52771	11.2253	112.43	13.3431
						16.9706	1.27279	0.0954594	8.13173	1.52028	7.07107	0.155563
						1.96222	2.35113	0.231931	1.00409	1.62988	7.23724	0.639932
				means across years
				Concentration (ng/g)
				Species	Statistic	chromium	manganese	cobalt	nickel	copper	zinc	arsenic
				Dragon-Beowulf Hot Springs										Corefficient of Variation
				Cicindelidia haemorrhagica	mean	944.5	84.8	15.9	578.5	40.2	210	3.94		0.0280572	0.0224057	0.0188679	0.019879	0.00746269	0.0428571
					sderr	18.7383	1.3435	0.212132	8.13173	0.212132	6.36396	0
				Salda littoralis	mean	753.85	324.7	5.3235	379.55	222.45	3268.5	632.6		0.896929	0.897136	0.897248	0.896983	0.897056	0.896895
					sderr	478.11	205.98	3.3775	240.735	141.103	2072.88	401.212
				Nebria sp.	mean	376.95	135.05	2.9	194.3	39.02	1909.5	12.95		0.806606	0.806738	0.806897	0.806485	0.806766	0.806756
					sderr	214.996	77.0393	1.65463	110.804	22.2597	1089.3	7.38927
				Paracoenia turbida	mean	1001	59.4	5.48	460	88.35	317.5	508.5		0.198801	0.200337	0.20073	0.2	0.199774	0.2
					sderr	140.714	8.41457	0.777817	65.0538	12.4804	44.9013	71.7713
				Zygogonium sp.	mean	2.89	1.39	0.0737	1.925	1.4065	3.66	28.95		0.429066	0.633094	0.546811	0.418182	0.514397	0.568306
					sderr	0.876812	0.622254	0.0284964	0.569221	0.511592	1.47078	8.09637
				Odontomyia sp. – larvae	n=1	0.214996	0.0770393	0.00165463	0.110804	0.0222597	1.0893	0.00738927
				Odontomyia sp. - adult	n=1	0.140714	0.00841457	0.000777817	0.0650538	0.0124804	0.0449013	0.0717713
				Rabbit Creek Hot Springs
				Cicindelidia haemorrhagica	mean	65.05	34.25	1.063	31.75	57.6	12690	9.085		0.0376633	0.156204	0.0630292	0.0204724	0.0520833	0.284476
					sderr	1.73241	3.78302	0.0473762	0.459619	2.12132	2552.66	0.717713
				Rhagovellia distincta	mean	3038	387	24.48	1580.5	420.5	2435.5	55.5		0.695194	0.69509	0.695261	0.695666	0.6956	0.69575
					sderr	1493.41	190.212	12.035	777.464	206.829	1198.19	27.2943
				Ambrysus mormon	mean	34.445	26.04	0.435	16.24	21.325	214	25.33		0.741907	0.743472	0.742529	0.742611	0.744431	0.742991
					sderr	18.0701	13.6896	0.228395	8.52771	11.2253	112.43	13.3431
				Paracoenia turbida	mean	0.00289	0.00139	7.37e-05	0.001925	0.0014065	0.00366	0.02895		8304.5	1294.96	1831.75	5974.03	1528.62	2732.24
					sderr	16.9706	1.27279	0.0954594	8.13173	1.52028	7.07107	0.155563
				cyanobacteria	mean	0.472357	0.0424385	0.00795083	0.289305	0.0201111	0.105545	0.00197369		5.87479	78.3486	41.2536	4.90831	114.613	96.9732
					sderr	1.96222	2.35113	0.231931	1.00409	1.62988	7.23724	0.639932
						0.9445	0.0848	0.0159	0.5785	0.0402	0.21	0.00394
						0.0187383	0.0013435	0.000212132	0.00813173	0.000212132	0.00636396	0
						0.75385	0.3247	0.0053235	0.37955	0.22245	3.2685	0.6326
						0.47811	0.20598	0.0033775	0.240735	0.141103	2.07288	0.401212
						0.37695	0.13505	0.0029	0.1943	0.03902	1.9095	0.01295
						0.214996	0.0770393	0.00165463	0.110804	0.0222597	1.0893	0.00738927
						1.001	0.0594	0.00548	0.46	0.08835	0.3175	0.5085
						0.140714	0.00841457	0.000777817	0.0650538	0.0124804	0.0449013	0.0717713
						0.00289	0.00139	7.37e-05	0.001925	0.0014065	0.00366	0.02895
						0.000876812	0.000622254	2.84964e-05	0.000569221	0.000511592	0.00147078	0.00809637
						0.000214996	7.70393e-05	1.65463e-06	0.000110804	2.22597e-05	0.0010893	7.38927e-06
						0.000140714	8.41457e-06	7.77817e-07	6.50538e-05	1.24804e-05	4.49013e-05	7.17713e-05
						0.06505	0.03425	0.001063	0.03175	0.0576	12.69	0.009085
						0.00173241	0.00378302	4.73762e-05	0.000459619	0.00212132	2.55266	0.000717713
						3.038	0.387	0.02448	1.5805	0.4205	2.4355	0.0555
						1.49341	0.190212	0.012035	0.777464	0.206829	1.19819	0.0272943
						0.034445	0.02604	0.000435	0.01624	0.021325	0.214	0.02533
						0.0180701	0.0136896	0.000228395	0.00852771	0.0112253	0.11243	0.0133431
						2.89e-06	1.39e-06	7.37e-08	1.925e-06	1.4065e-06	3.66e-06	2.895e-05
						0.0169706	0.00127279	9.54594e-05	0.00813173	0.00152028	0.00707107	0.000155563
						0.000472357	4.24385e-05	7.95083e-06	0.000289305	2.01111e-05	0.000105545	1.97369e-06
						0.00196222	0.00235113	0.000231931	0.00100409	0.00162988	0.00723724	0.000639932

## Sheet: conc 2
			Concentration (ng/g)
			Species	selenium	cadmium	silver	tin	antimony	mercury	lead
	Dragon Hot Springs		Cicindelidia haemorrhagica	448	396	1060	11200000	650	57	1480
			Salda littoralis	211	106	1240	8800000	96.5	151	594
			Nebria sp.	269	388	760	63100000	841	109	3380
			Paracoenia turbida	794	630	1110	97000000	1480	638	2640
			Zygogonium sp.	3.28	3.91	3.89	397000	623	530	114
	Rabbit Hot Spring		Cicindelidia haemorrhagica	837	544	1780	14900000	188	224	6520
			Rhagovelia distincta	2290	3120	4800	183000000	2040	157	1600
			Ambrysus mormon	1900	1170	1400	7550000	2010	92.5	824
			Paracoenia turbida	939	909	643	60600000	1580	93.9	1510
			Cyanobacteria	12.3	6.42	6.92	277000	602	14.4	75.4
	Dragon Hot Springs		Cicindelidia haemorrhagica	438	199	1060	10500000	619	55	1510
			Salda littoralis	3880	2110	22800	162000000	1780	2780	11000
			Nebria sp.	28.8	50.5	81.2	6750000	89.9	11.7	362
			Paracoenia turbida	530	381	740	64700000	989	426	1760
			Zygogonium sp.	9.02	6.1	10.5	1020000	1760	1210	285
	Rabbit Hot Spring		Cicindelidia haemorrhagica	722	363	1680	11800000	150	184	4140
			Rhagovelia distincta	12700	18600	26700	1020000000	11300	875	8900
			Ambrysus mormon	278	173	205	1100000	295	13.5	122
			Paracoenia turbida	1010	983	693	65300000	1700	101	1620
			Cyanobacteria	41.9	17.4	22	778000	1520	48.1	228
			means	0.443	0.2975	1.06	10850	0.6345	0.056	1.495
				2.0455	1.108	12.02	85400	0.93825	1.4655	5.797
				0.1489	0.21925	0.4206	34925	0.46545	0.06035	1.871
				0.662	0.5055	0.925	80850	1.2345	0.532	2.2
				0.00615	0.005005	0.007195	708.5	1.1915	0.87	0.1995
				0.7795	0.4535	1.73	13350	0.169	0.204	5.33
				7.495	10.86	15.75	601500	6.67	0.516	5.25
				1.089	0.6715	0.8025	4325	1.1525	0.053	0.473
				0.9745	0.946	0.668	62950	1.64	0.09745	1.565
				0.0271	0.01191	0.01446	527.5	1.061	0.03125	0.1517
			stderr	0.00353553	0.06965	0	247.487	0.0109602	0.000707107	0.0106066
				1.29719	0.708521	7.62261	54164.4	0.595207	0.929492	3.67908
				0.0849235	0.119324	0.239992	19922.7	0.265554	0.0344007	1.06702
				0.0933381	0.0880348	0.130815	11419.8	0.173595	0.0749533	0.311127
				0.0020294	0.000774282	0.00233699	220.264	0.40199	0.240416	0.0604576
				0.0406586	0.0639932	0.0353553	1096.02	0.013435	0.0141421	0.841457
				3.68049	5.47301	7.74282	295924	3.2739	0.253851	2.58094
				0.573464	0.352493	0.422496	2280.42	0.606344	0.0279307	0.248194
				0.0251023	0.026163	0.0176777	1661.7	0.0424264	0.00251023	0.0388909
				0.0104652	0.00388202	0.00533159	177.13	0.324562	0.0119147	0.0539522
		Concentration (ng/g)
		Species	Stat	selenium	cadmium	silver	tin	antimony	mercury	lead
		Dragon Hot Springs										Corefficient of Variation
		Cicindelidia haemorrhagica	mean	443	297.5	1060	10850000	634.5	56	1495		0.0112867	0.331092	0	0.0322581	0.0244287	0.0178571
			sderr	3.53553	69.65	0	247487	10.9602	0.707107	10.6066
		Salda littoralis	mean	2045.5	1108	12020	85400000	938.25	1465.5	5797		0.896847	0.904332	0.896839	0.896956	0.897149	0.896963
			sderr	1297.19	708.521	7622.61	5.41644e+07	595.207	929.492	3679.08
		Nebria sp.	mean	148.9	219.25	420.6	34925000	465.45	60.35	1871		0.806582	0.769669	0.806942	0.806729	0.806854	0.806131
			sderr	84.9235	119.324	239.992	1.99227e+07	265.554	34.4007	1067.02
		Paracoenia turbida	mean	662	505.5	925	80850000	1234.5	532	2200		0.199396	0.246291	0.2	0.199753	0.198866	0.199248
			sderr	93.3381	88.0348	130.815	1.14198e+07	173.595	74.9533	311.127
		Zygogonium sp.	mean	6.15	5.005	7.195	708500	1191.5	870	199.5		0.466667	0.218781	0.459347	0.439661	0.47713	0.390805
			sderr	2.0294	0.774282	2.33699	220264	401.99	240.416	60.4576
		Odontomyia sp. – larvae	n=1	85.7	23	76.1	6270000	1280	569	1200
		Odontomyia sp. -adult	n=1	46.1	63.6	11.4	973000	166	15.6	671
		Rabbit Hot Spring
		Cicindelidia haemorrhagica	mean	779.5	453.5	1730	13350000	169	204	5330		0.0737652	0.199559	0.0289017	0.116105	0.112426	0.0980392
			sderr	40.6586	63.9932	35.3553	1.09602e+06	13.435	14.1421	841.457
		Rhagovellia distincta	mean	7495	10860	15750	601500000	6670	516	5250		0.694463	0.712707	0.695238	0.695761	0.694153	0.695736
			sderr	3680.49	5473.01	7742.82	2.95924e+08	3273.9	253.851	2580.94
		Ambrysus mormon	mean	1089	671.5	802.5	4325000	1152.5	53	473		0.74472	0.742368	0.744548	0.745665	0.744035	0.745283
			sderr	573.464	352.493	422.496	2.28042e+06	606.344	27.9307	248.194
		Paracoenia turbida	mean	974.5	946	668	62950000	1640	97.45	1565		0.0364289	0.0391121	0.0374251	0.0373312	0.0365854	0.0364289
			sderr	25.1023	26.163	17.6777	1.6617e+06	42.4264	2.51023	38.8909
		cyanobacteria	mean	27.1	11.91	14.46	527500	1061	31.25	151.7		0.546125	0.460957	0.521438	0.474882	0.432611	0.5392
			sderr	10.4652	3.88202	5.33159	177130	324.562	11.9147	53.9522
				0.443	0.2975	1.06	10850	0.6345	0.056	1.495
				0.00353553	0.06965	0	247.487	0.0109602	0.000707107	0.0106066
				2.0455	1.108	12.02	85400	0.93825	1.4655	5.797
				1.29719	0.708521	7.62261	54164.4	0.595207	0.929492	3.67908
				0.1489	0.21925	0.4206	34925	0.46545	0.06035	1.871
				0.0849235	0.119324	0.239992	19922.7	0.265554	0.0344007	1.06702
				0.662	0.5055	0.925	80850	1.2345	0.532	2.2
				0.0933381	0.0880348	0.130815	11419.8	0.173595	0.0749533	0.311127
				0.00615	0.005005	0.007195	708.5	1.1915	0.87	0.1995
				0.0020294	0.000774282	0.00233699	220.264	0.40199	0.240416	0.0604576
				0.0857	0.023	0.0761	6270	1.28	0.569	1.2
				0.0461	0.0636	0.0114	973	0.166	0.0156	0.671
				0.7795	0.4535	1.73	13350	0.169	0.204	5.33
				0.0406586	0.0639932	0.0353553	1096.02	0.013435	0.0141421	0.841457
				7.495	10.86	15.75	601500	6.67	0.516	5.25
				3.68049	5.47301	7.74282	295924	3.2739	0.253851	2.58094
				1.089	0.6715	0.8025	4325	1.1525	0.053	0.473
				0.573464	0.352493	0.422496	2280.42	0.606344	0.0279307	0.248194
				0.9745	0.946	0.668	62950	1.64	0.09745	1.565
				0.0251023	0.026163	0.0176777	1661.7	0.0424264	0.00251023	0.0388909
				0.0271	0.01191	0.01446	527.5	1.061	0.03125	0.1517
				0.0104652	0.00388202	0.00533159	177.13	0.324562	0.0119147	0.0539522
		Concentration (ng/g)
		Species	Stat	selenium	cadmium	silver	tin	antimony	mercury	lead
		Dragon Hot Springs
		Cicindelidia haemorrhagica	mean	0.443	0.2975	1.06	10850	0.6345	0.056	1.495
			sderr	0.00353553	0.06965	0	247.487	0.0109602	0.000707107	0.0106066
		Salda littoralis	mean	2.0455	1.108	12.02	85400	0.93825	1.4655	5.797
			sderr	1.29719	0.708521	7.62261	54164.4	0.595207	0.929492	3.67908
		Nebria sp.	mean	0.1489	0.21925	0.4206	34925	0.46545	0.06035	1.871
			sderr	0.0849235	0.119324	0.239992	19922.7	0.265554	0.0344007	1.06702
		Paracoenia turbida	mean	0.662	0.5055	0.925	80850	1.2345	0.532	2.2
			sderr	0.0933381	0.0880348	0.130815	11419.8	0.173595	0.0749533	0.311127
		Zygogonium sp.	mean	0.00615	0.005005	0.007195	708.5	1.1915	0.87	0.1995
			sderr	0.0020294	0.000774282	0.00233699	220.264	0.40199	0.240416	0.0604576
		Odontomyia sp. – larvae	n=1	0.0857	0.023	0.0761	6270	1.28	0.569	1.2
		Odontomyia sp. -adult	n=1	0.0461	0.0636	0.0114	973	0.166	0.0156	0.671
		Rabbit Hot Spring
		Cicindelidia haemorrhagica	mean	0.7795	0.4535	1.73	13350	0.169	0.204	5.33
			sderr	0.0406586	0.0639932	0.0353553	1096.02	0.013435	0.0141421	0.841457
		Rhagovellia distincta	mean	7.495	10.86	15.75	601500	6.67	0.516	5.25
			sderr	3.68049	5.47301	7.74282	295924	3.2739	0.253851	2.58094
		Ambrysus mormon	mean	1.089	0.6715	0.8025	4325	1.1525	0.053	0.473
			sderr	0.573464	0.352493	0.422496	2280.42	0.606344	0.0279307	0.248194
		Paracoenia turbida	mean	0.9745	0.946	0.668	62950	1.64	0.09745	1.565
			sderr	0.0251023	0.026163	0.0176777	1661.7	0.0424264	0.00251023	0.0388909
		cyanobacteria	mean	0.0271	0.01191	0.01446	527.5	1.061	0.03125	0.1517
			sderr	0.0104652	0.00388202	0.00533159	177.13	0.324562	0.0119147	0.0539522

## Sheet: BAF 1
			Bioaccumulation factors based on mat concentration
			Species	Chromium	manganese	cobalt	nickel	copper	zinc	arsenic
	Dragon Hot Springs		Cicindelidia haemorrhagica	588	170	485	526	59.4	139	0.2
			Salda littoralis	47.1	65.5	16.3	34.8	33.6	213	3.7
			Nebria sp.	413	479	157	313	103	2180	1.3
			Paracoenia turbida	729	140	197	492	155	241	34.8
			Zygogonium sp.	1	1	1	1	1	1	1
	Rabbit Hot Spring		Cicindelidia haemorrhagica	28.6	11.8	4.1	27.1	28	1740	9.7
			Rhagovelia distincta	392	35.2	27	403	59.2	79.4	16.3
			Ambrysus mormon	25.4	13.6	2.7	23.7	17.2	39.9	42.5
			Paracoenia turbida	265	14.1	13.1	255	25.9	26.9	5.5
			cyanobacteria	1	1	1	1	1	1	1
	Dragon Hot Springs		Cicindelidia haemorrhagica	222	36.6	137	208	18.8	34.9	0.1
			Salda littoralis	347	272	88.2	264	199	1080	29.7
			Nebria sp.	17.7	11.5	4.9	13.8	3.5	64.2	0.1
			Paracoenia turbida	195	21	38.4	135	33.3	44.2	10.1
			Zygogonium sp.	1	1	1	1	1	1	1
	Rabbit Hot Spring		Cicindelidia haemorrhagica	7.9	2.9	1.1	7.7	8.1	305	2.8
			Rhagovellia distincta	652	65.5	44.6	665	105	138	33.1
			Ambrysus mormon	1.1	0.7	0.1	1	0.8	1.8	2.3
			Paracoenia turbida	85.1	5.1	4.2	81.5	8.9	9.1	2.2
			cyanobacteria	1	1	1	1	1	1	1
			means	405	103.3	311	367	39.1	86.95	0.15
				197.05	168.75	52.25	149.4	116.3	646.5	16.7
				215.35	245.25	80.95	163.4	53.25	1122.1	0.7
				462	80.5	117.7	313.5	94.15	142.6	22.45
				1	1	1	1	1	1	1
				18.25	7.35	2.6	17.4	18.05	305	6.25
				522	50.35	35.8	534	82.1	108.7	24.7
				13.25	7.15	1.4	12.35	9	20.85	22.4
				175.05	9.6	8.65	168.25	17.4	18	3.85
				1	1	1	1	1	1	1
			stderr	129.401	47.164	123.037	112.43	14.3543	36.8049	0.0353553
				106.031	73.0088	25.4205	81.0344	58.4777	306.531	9.19239
				139.76	165.286	53.7755	105.783	35.1786	748.048	0.424264
				188.798	42.0729	56.0736	126.219	43.0274	69.5793	8.73277
				0	0	0	0	0	0	0
				7.31856	3.14663	1.06066	6.85894	7.03571	0	2.43952
				91.9239	10.7127	6.22254	92.631	16.1927	20.7182	5.9397
				8.59135	4.56084	0.919239	8.02566	5.79828	13.4704	14.2128
				63.6043	3.18198	3.14663	61.3415	6.01041	6.29325	1.16673
				0	0	0	0	0	0	0
		Bioaccumulation factors based on mat concentration
		Species	Stat	chromium	manganese	cobalt	nickel	copper	zinc	arsenic
		Dragon Hot Springs										Corefficient of Variation
		Cicindelidia haemorrhagica	mean	405	103.3	311	367	39.1	86.95	0.15		0.451852	0.645692	0.559486	0.433243	0.519182	0.59862
			sderr	129.401	47.164	123.037	112.43	14.3543	36.8049	0.0353553
		Salda littoralis	mean	197.05	168.75	52.25	149.4	116.3	646.5	16.7		0.760974	0.611852	0.688038	0.767068	0.711092	0.670534
			sderr	106.031	73.0088	25.4205	81.0344	58.4777	306.531	9.19239
		Nebria sp.	mean	215.35	245.25	80.95	163.4	53.25	1122.1	0.7		0.917808	0.953109	0.939469	0.915545	0.934272	0.942786
			sderr	139.76	165.286	53.7755	105.783	35.1786	748.048	0.424264
		Paracoenia turbida	mean	462	80.5	117.7	313.5	94.15	142.6	22.45		0.577922	0.73913	0.673747	0.569378	0.646309	0.690042
			sderr	188.798	42.0729	56.0736	126.219	43.0274	69.5793	8.73277
		Zygogonium sp.	mean	1	1	1	1	1	1	1		0	0	0	0	0	0
			sderr	0	0	0	0	0	0	0
		Odontomyia sp. – larvae	n=1	13	20.1	11.6	21.3	41.7	17.6	13.6
		Odontomyia sp. -adult	n=1	4.4	29.1	3.7	3.9	15.8	163	0.2
		Rabbit Hot Spring
		Cicindelidia haemorrhagica	mean	18.25	7.35	2.6	17.4	18.05	305	6.25		0.567123	0.605442	0.576923	0.557471	0.551247	0
			sderr	7.31856	3.14663	1.06066	6.85894	7.03571	0	2.43952
		Rhagovellia distincta	mean	522	50.35	35.8	534	82.1	108.7	24.7		0.249042	0.300894	0.24581	0.245318	0.278928	0.269549
			sderr	91.9239	10.7127	6.22254	92.631	16.1927	20.7182	5.9397
		Ambrysus mormon	mean	13.25	7.15	1.4	12.35	9	20.85	22.4		0.916981	0.902098	0.928571	0.919028	0.911111	0.913669
			sderr	8.59135	4.56084	0.919239	8.02566	5.79828	13.4704	14.2128
		Paracoenia turbida	mean	175.05	9.6	8.65	168.25	17.4	18	3.85		0.513853	0.46875	0.514451	0.515602	0.488506	0.494444
			sderr	63.6043	3.18198	3.14663	61.3415	6.01041	6.29325	1.16673
		cyanobacteria	mean	1	1	1	1	1	1	1		0	0	0	0	0	0
			sderr	0	0	0	0	0	0	0

## Sheet: BAF 2
			Bioaccumulation factors based on mat concentration
			Species	Selenium	cadmium	silver	tin	antimony	mercury	lead
	Dragon Hot Springs		Cicindelidia haemorrhagica	136	101	271	28.1	1.04	0.11	12.9
			Salda littoralis	64.2	27.1	318	22.2	0.16	0.28	5.2
			Nebria sp.	81.9	99.2	195	159	1.35	0.21	29.6
			Paracoenia turbida	242	161	285	245	2.38	1.21	23.1
			Zygogonium sp.	1	1	1	1	1	1	1
	Rabbit Hot Spring		Cicindelidia haemorrhagica	68.1	84.6	257	53.7	0.31	15.5	86.5
			Rhagovelia distincta	186	486	693	660	3.38	10.9	21.2
			Ambrysus mormon	155	182	202	27.2	3.34	6.42	10.9
			Paracoenia turbida	76.4	141	93	218	2.63	6.52	20
			cyanobacteria	1	1	1	1	1	1	1
	Dragon Hot Springs		Cicindelidia haemorrhagica	48.6	32.6	101	10.3	0.35	0.05	5.31
			Salda littoralis	430	347	2170	159	1.01	2.29	38.5
			Nebria sp.	3.19	8.28	7.73	6.6	0.05	0.01	1.27
			Paracoenia turbida	58.7	62.4	70.4	63.3	0.56	0.35	6.18
			Zygogonium sp.	1	1	1	1	1	1	1
	Rabbit Hot Spring		Cicindelidia haemorrhagica	17.3	20.9	76.3	15.2	0.1	3.82	18.2
			Rhagovelia distincta	304	1070	1210	1310	7.47	18.2	39.1
			Ambrysus mormon	6.63	9.99	9.29	1.42	0.19	0.28	0.53
			Paracoenia turbida	24.2	56.6	31.5	83.8	1.12	2.1	7.14
			cyanobacteria	1	1	1	1	1	1	1
			means	92.3	66.8	186	19.2	0.695	0.08	9.105
				247.1	187.05	1244	90.6	0.585	1.285	21.85
				42.545	53.74	101.365	82.8	0.7	0.11	15.435
				150.35	111.7	177.7	154.15	1.47	0.78	14.64
				1	1	1	1	1	1	1
				42.7	52.75	166.65	34.45	0.205	9.66	52.35
				245	778	951.5	985	5.425	14.55	30.15
				80.815	95.995	105.645	14.31	1.765	3.35	5.715
				50.3	98.8	62.25	150.9	1.875	4.31	13.57
				1	1	1	1	1	1	1
			stderr	30.9006	24.1831	60.1041	6.29325	0.243952	0.0212132	2.68347
				129.33	113.102	654.781	48.3661	0.30052	0.710642	11.7733
				27.8282	32.1451	66.2099	53.8815	0.459619	0.0707107	10.0162
				64.8063	34.8604	75.8726	64.2407	0.643467	0.304056	5.98212
				0	0	0	0	0	0	0
				17.9605	22.5214	63.8871	13.6118	0.0742462	4.1295	24.1477
				41.7193	206.475	182.787	229.81	1.44603	2.58094	6.32861
				52.4567	60.8147	68.1333	9.11461	1.11369	2.17082	3.66635
				18.4555	29.8399	21.7435	47.4469	0.533866	1.56271	4.5467
				0	0	0	0	0	0	0
		Bioaccumulation factors based on mat concentration
		Species	Stat	selenium	cadmium	silver	tin	antimony	mercury	lead
		Dragon Hot Springs										Corefficient of Variation
		Cicindelidia haemorrhagica	mean	92.3	66.8	186	19.2	0.695	0.08	9.105		0.473456	0.511976	0.456989	0.463542	0.496403	0.375
			sderr	30.9006	24.1831	60.1041	6.29325	0.243952	0.0212132	2.68347
		Salda littoralis	mean	247.1	187.05	1244	90.6	0.585	1.285	21.85		0.740186	0.855119	0.744373	0.754967	0.726496	0.782101
			sderr	129.33	113.102	654.781	48.3661	0.30052	0.710642	11.7733
		Nebria sp.	mean	42.545	53.74	101.365	82.8	0.7	0.11	15.435		0.925021	0.845925	0.923741	0.92029	0.928571	0.909091
			sderr	27.8282	32.1451	66.2099	53.8815	0.459619	0.0707107	10.0162
		Paracoenia turbida	mean	150.35	111.7	177.7	154.15	1.47	0.78	14.64		0.609578	0.441361	0.603827	0.589361	0.619048	0.551282
			sderr	64.8063	34.8604	75.8726	64.2407	0.643467	0.304056	5.98212
		Zygogonium sp.	mean	1	1	1	1	1	1	1		0	0	0	0	0	0
			sderr	0	0	0	0	0	0	0
		Odontomyia sp. – larvae	n=1	26.1	5.87	19.6	15.8	2.06	1.07	10.5
		Odontomyia sp. -adult	n=1	14.1	16.3	2.94	2.45	0.27	0.03	5.87
		Rabbit Hot Spring
		Cicindelidia haemorrhagica	mean	42.7	52.75	166.65	34.45	0.205	9.66	52.35		0.594848	0.603791	0.542154	0.558781	0.512195	0.604555
			sderr	17.9605	22.5214	63.8871	13.6118	0.0742462	4.1295	24.1477
		Rhagovellia distincta	mean	245	778	951.5	985	5.425	14.55	30.15		0.240816	0.375321	0.271676	0.329949	0.376959	0.250859
			sderr	41.7193	206.475	182.787	229.81	1.44603	2.58094	6.32861
		Ambrysus mormon	mean	80.815	95.995	105.645	14.31	1.765	3.35	5.715		0.917961	0.895932	0.912064	0.900769	0.892351	0.916418
			sderr	52.4567	60.8147	68.1333	9.11461	1.11369	2.17082	3.66635
		Paracoenia turbida	mean	50.3	98.8	62.25	150.9	1.875	4.31	13.57		0.518887	0.427126	0.493976	0.444665	0.402667	0.512761
			sderr	18.4555	29.8399	21.7435	47.4469	0.533866	1.56271	4.5467
		cyanobacteria	mean	1	1	1	1	1	1	1		0	0	0	0	0	0
			sderr	0	0	0	0	0	0	0

## Sheet: BAF turbida 1
		BAF Brine Flies
		Species	chromium	manganese	cobalt	nickel	copper	zinc	arsenic
Dragon Hot Springs		Cicindelidia haemorrhagica	0.807	1.22	2.47	1.07	0.382	0.575	0.006
		Salda littoralis	0.065	0.469	0.083	0.071	0.216	0.885	0.107
		Nebria sp.	0.566	3.43	0.797	0.636	0.664	9.050	0.038
		Paracoenia turbida	1	1	1	1	1	1	1
Rabbit Hot Spring		Cicindelidia haemorrhagica	0.108	0.841	0.313	0.106	1.08	64.7	1.76
		Rhagovelia distincta	1.48	2.5	2.07	1.58	2.29	2.95	2.96
		Ambrysus mormon	0.096	0.965	0.21	0.093	0.663	1.48	7.74
		Paracoenia turbida	1	1	1	1	1	1	1
Dragon Hot Springs		Cicindelidia haemorrhagica	1.14	1.74	3.56	1.54	0.564	0.79	0.01
		Salda littoralis	1.79	13	2.3	1.96	5.97	24.5	2.95
		Nebria sp.	0.091	0.549	0.128	0.102	0.107	1.45	0.006
		Paracoenia turbida	1	1	1	1	1	1	1
Rabbit Hot Spring		Cicindelidia haemorrhagica	0.093	0.57	0.257	0.095	0.906	33.5	1.31
		Rhagovelia distincta	7.66	12.9	10.7	8.16	11.8	15.3	15.3
		Ambrysus mormon	0.013	0.132	0.029	0.013	0.09	0.203	1.05
		Paracoenia turbida	1	1	1	1	1	1	1
		means	0.9735	1.48	3.015	1.305	0.473	0.6825	0.008
			0.9275	6.7345	1.1915	1.0155	3.093	0.885	1.5285
			0.3285	1.9895	0.4625	0.369	0.3855	1.45	0.022
			1	1	1	1	1	1	1
			0.1005	0.7055	0.285	0.1005	0.993	33.5	1.535
			4.57	7.7	6.385	4.87	7.045	9.125	9.13
			0.0545	0.5485	0.1195	0.053	0.3765	0.8415	4.395
			1	1	1	1	1	1	1
		stderr	0.117733	0.183848	0.385373	0.16617	0.0643467	0.076014	0.00141421
			0.60988	4.43038	0.783828	0.667862	2.03435	0	1.00515
			0.167938	1.01859	0.236527	0.188798	0.196929	0	0.0113137
			0	0	0	0	0	0	0
			0.0053033	0.095813	0.019799	0.00388909	0.0615183	0	0.159099
			2.18496	3.67696	3.05117	2.32638	3.36229	4.36638	4.36285
			0.0293449	0.29451	0.0639932	0.0282843	0.202586	0.451488	2.36527
			0	0	0	0	0	0	0
	Bioaccumulation factors based on P. turbida
	Species	Stat	chromium	manganese	cobalt	nickel	copper	zinc	arsenic
	Dragon Hot Springs										Corefficient of Variation
	Cicindelidia haemorrhagica	mean	0.9735	1.48	3.015	1.305	0.473	0.6825	0.008		0.171032	0.175676	0.180763	0.180077	0.192389	0.157509
		sderr	0.117733	0.183848	0.385373	0.16617	0.0643467	0.076014	0.00141421
	Salda littoralis	mean	0.9275	6.7345	1.1915	1.0155	3.093	0.885	1.5285		0.929919	0.930359	0.93034	0.930084	0.930165	0
		sderr	0.60988	4.43038	0.783828	0.667862	2.03435	0	1.00515
	Nebria sp.	mean	0.3285	1.9895	0.4625	0.369	0.3855	1.45	0.022		0.722983	0.724051	0.723243	0.723577	0.722438	0
		sderr	0.167938	1.01859	0.236527	0.188798	0.196929	0	0.0113137
	Paracoenia turbida	mean	1	1	1	1	1	1	1		0	0	0	0	0	0
		sderr	0	0	0	0	0	0	0
	Odontomyia sp. – larvae	n=1	0.018	0.144	0.059	0.043	0.268	0.073	0.391
	Odontomyia sp. -adult	n=1	0.006	0.208	0.019	0.008	0.102	0.676	0.005
	Rabbit Hot Spring
	Cicindelidia haemorrhagica	mean	0.1005	0.7055	0.285	0.1005	0.993	33.5	1.535		0.0746269	0.192062	0.0982456	0.0547264	0.0876133	0
		sderr	0.0053033	0.095813	0.019799	0.00388909	0.0615183	0	0.159099
	Rhagovellia distincta	mean	4.57	7.7	6.385	4.87	7.045	9.125	9.13		0.676149	0.675325	0.675803	0.675565	0.674947	0.676712
		sderr	2.18496	3.67696	3.05117	2.32638	3.36229	4.36638	4.36285
	Ambrysus mormon	mean	0.0545	0.5485	0.1195	0.053	0.3765	0.8415	4.395		0.761468	0.759344	0.757322	0.754717	0.760956	0.758764
		sderr	0.0293449	0.29451	0.0639932	0.0282843	0.202586	0.451488	2.36527
	Paracoenia turbida	mean	1	1	1	1	1	1	1		0	0	0	0	0	0
		sderr	0	0	0	0	0	0	0

## Sheet: BAF turbida 2
		BAF Brine Flies
		Species	selenium	cadmium	silver	tin	antimony	mercury	lead
	Dragon Hot Springs	Cicindelidia haemorrhagica	0.563	0.629	0.952	0.115	0.438	0.089	0.56
		Salda littoralis	0.265	0.168	1.114	0.091	0.065	0.236	0.225
		Nebria sp.	0.338	0.616	0.685	0.651	0.567	0.171	1.28
		Paracoenia turbida	1	1	1	1	1	1	1
	Rabbit Hot Spring	Cicindelidia haemorrhagica	0.891	0.598	2.76	0.246	0.119	2.38	4.32
		Rhagovelia distincta	2.44	3.44	7.46	3.02	1.29	1.67	1.06
		Ambrysus mormon	2.03	1.29	2.17	0.125	1.27	0.985	0.546
		Paracoenia turbida	1	1	1	1	1	1	1
	Dragon Hot Springs	Cicindelidia haemorrhagica	0.827	0.523	1.44	0.163	0.626	0.129	0.859
		Salda littoralis	7.32	5.55	30.8	2.51	1.8	6.53	6.22
		Nebria sp.	0.054	0.133	0.11	0.104	0.091	0.027	0.206
		Paracoenia turbida	1	1	1	1	1	1	1
	Rabbit Hot Spring	Cicindelidia haemorrhagica	0.714	0.369	2.425	0.181	0.088	1.82	2.55
		Rhagovelia distincta	12.6	18.9	38.5	15.6	6.66	8.65	5.48
		Ambrysus mormon	0.275	0.176	0.295	0.017	0.173	0.134	0.075
		Paracoenia turbida	1	1	1	1	1	1	1
		mean	0.695	0.576	1.196	0.139	0.532	0.109	0.7095
			3.7925	2.859	15.957	1.3005	0.9325	3.383	3.2225
			0.196	0.3745	0.3975	0.3775	0.329	0.099	0.743
			1	1	1	1	1	1	1
			0.8025	0.4835	2.5925	0.2135	0.1035	2.1	3.435
			7.52	11.17	22.98	3.02	3.975	5.16	3.27
			1.1525	0.733	1.2325	0.071	0.7215	0.5595	0.3105
			1	1	1	1	1	1	1
		stderr	0.0933381	0.0374767	0.172534	0.0169706	0.066468	0.0141421	0.105712
			2.49432	1.90282	10.4956	0.855246	0.613415	2.22527	2.11955
			0.100409	0.170766	0.203293	0.193394	0.168291	0.0509117	0.379716
			0	0	0	0	0	0	0
			0.062579	0.0809637	0.11844	0.022981	0.0109602	0.19799	0.62579
			3.5921	5.46594	10.9743	0	1.89858	2.4678	1.56271
			0.620486	0.393858	0.662913	0.0381838	0.387848	0.300874	0.166524
			0	0	0	0	0	0	0
	Bioaccumulation factors based on P. turbida
	Species	Stat	selenium	cadmium	silver	tin	antimony	mercury	lead
	Dragon Hot Springs										Corefficient of Variation
	Cicindelidia haemorrhagica	mean	0.695	0.576	1.196	0.139	0.532	0.109	0.7095		0.189928	0.0920139	0.204013	0.172662	0.176692	0.183486
		sderr	0.0933381	0.0374767	0.172534	0.0169706	0.066468	0.0141421	0.105712
	Salda littoralis	mean	3.7925	2.859	15.957	1.3005	0.9325	3.383	3.2225		0.930125	0.941238	0.930187	0.930027	0.930295	0.930239
		sderr	2.49432	1.90282	10.4956	0.855246	0.613415	2.22527	2.11955
	Nebria sp.	mean	0.196	0.3745	0.3975	0.3775	0.329	0.099	0.743		0.72449	0.64486	0.72327	0.724503	0.723404	0.727273
		sderr	0.100409	0.170766	0.203293	0.193394	0.168291	0.0509117	0.379716
	Paracoenia turbida	mean	1	1	1	1	1	1	1		0	0	0	0	0	0
		sderr	0	0	0	0	0	0	0
	Odontomyia sp. – larvae	n=1	0.108	0.036	0.069	0.065	0.864	0.891	0.456
	Odontomyia sp. -adult	n=1	0.058	0.101	0.01	0.01	0.112	0.024	0.254
	Rabbit Hot Spring
	Cicindelidia haemorrhagica	mean	0.8025	0.4835	2.5925	0.2135	0.1035	2.1	3.435		0.11028	0.236815	0.0646095	0.152225	0.149758	0.133333
		sderr	0.062579	0.0809637	0.11844	0.022981	0.0109602	0.19799	0.62579
	Rhagovellia distincta	mean	7.52	11.17	22.98	3.02	3.975	5.16	3.27		0.675532	0.692032	0.67537	0	0.675472	0.676357
		sderr	3.5921	5.46594	10.9743	0	1.89858	2.4678	1.56271
	Ambrysus mormon	mean	1.1525	0.733	1.2325	0.071	0.7215	0.5595	0.3105		0.761388	0.759891	0.760649	0.760563	0.760222	0.7605
		sderr	0.620486	0.393858	0.662913	0.0381838	0.387848	0.300874	0.166524
	Paracoenia turbida	mean	1	1	1	1	1	1	1		0	0	0	0	0	0
		sderr	0	0	0	0	0	0	0
